# Supplementary material for: Glomerular endothelial cell heterogeneity in Alport syndrome
Source: Sci Rep. 2020 Jul 10;10:11414. doi: 10.1038/s41598-020-67588-0 (PMC7351764; doi:10.1038/s41598-020-67588-0)
Supplement: Supplementary file 1 — Supplementary table 1 [file 41598_2020_67588_MOESM1_ESM.xlsx]

## Sheet: Suppl. Table 1
	Suppl. Table 1 - Genes expressed in the dimtdT but not in the brighttdT GEC
	Gene Name	logFC	Gene Name	logFC
	1600010M07Rik	8.28262	Igkv10-96	7.52361
	1700071M16Rik	8.49762	Igkv14-100	8.35403
	2210406H18Rik	5.92209	Igkv17-121	8.57467
	4933423P22Rik	7.21419	Igkv17-127	9.86096
	5830428M24Rik	7.30166	Igkv19-93	6.51939
	5830444F18Rik	9.63971	Igkv5-48	10.4508
	A130071D04Rik	8.67599	Igkv6-13	8.53374
	A430078G23Rik	6.18462	Igkv6-15	8.48942
	A530030E21Rik	8.03282	Igkv6-17	8.90362
	A530040E14Rik	6.97524	Igkv6-23	8.5066
	A530064D06Rik	9.35727	Igkv8-24	7.98692
	A630023P12Rik	9.8731	Igkv9-120	7.67559
	A630081D01Rik	6.79164	Iglc1	10.7848
	A930024E05Rik	8.11714	Iglc2	7.15916
	AC121801.1	9.2571	Iglc3	8.0499
	AC140209.1	10.4646	Iglv1	8.93162
	AC153955.2	8.21677	Igsf6	6.76606
	AC164623.1	7.68488	Ikzf3	9.16789
	AC238811.2	6.18339	Il10	7.21217
	Acsbg1	9.11555	Il12a	8.06316
	Adamdec1	8.24573	Il18r1	7.52859
	Adamts14	7.92277	Il1f9	10.882
	Adora2b	6.16358	Il21r	7.29392
	Alox15	8.86621	Il31ra	5.8764
	Alox5	7.33197	Il9r	10.1263
	Amer2	8.02896	Itgam	8.37668
	Apobr	6.82959	Itgax	9.3402
	Apol7e	6.81927	Jakmip1	10.2572
	Aqp9	10.0336	Kcna3	5.70121
	Areg	8.42456	Khdc1a	8.96776
	Arhgap4	6.04592	Klra1	8.75488
	Arl11	10.5563	Klra13-ps	8.73736
	Asprv1	6.38164	Klra17	7.19951
	Atp1a3	7.48642	Klra7	9.38066
	B430306N03Rik	9.4778	Klra9	7.77751
	BC035044	7.33805	Klrb1a	7.99068
	BE692007	8.91529	Klrb1c	9.12662
	Bend4	9.6207	Klrc1	8.03092
	Bin2	7.75552	Klrd1	10.3627
	Blk	7.25974	Klre1	8.46644
	C1qa	6.6285	Klrk1	9.26895
	C1qb	7.77253	Krt86	9.61736
	C5ar2	7.5471	Lamb3	7.49015
	C920009B18Rik	7.71084	Lat	9.37287
	CAAA01098150.1	7.74133	Lax1	6.30847
	Cacna1i	9.49029	Lcn2	7.5329
	Cass4	8.76616	Lilra5	9.33761
	Ccl2	5.28631	Lrrc25	9.73941
	Ccl3	7.83082	Lst1	5.90252
	Ccr1	7.40192	Ly9	8.82841
	Ccr3	6.80742	Lyz1	7.20959
	Cd101	7.80142	Mcoln2	10.5225
	Cd180	8.87956	Mctp2	6.86506
	Cd200r3	7.46792	Mir142hg	10.2644
	Cd200r4	8.94986	Mmp12	11.3567
	Cd209a	8.76236	Mrgpra2b	9.63497
	Cd209d	9.42954	Ms4a4b	8.51323
	Cd22	7.54146	Myb	8.43455
	Cd300lf	10.7085	Mzb1	6.92805
	Cd33	7.9212	Nat8l	5.27839
	Cd3d	7.29341	Nkg7	9.45838
	Cd3e	8.84263	Nlrc4	10.8185
	Cd3g	7.84757	Nlrp12	9.59106
	Cd48	9.0078	Nlrp1b	8.41476
	Cd6	8.79137	Nlrp3	8.34733
	Cd7	8.67545	Oas3	8.01769
	Cd8b1	6.70228	Ocstamp	10.1419
	Chil1	10.9282	Olr1	4.94198
	Chst10	7.48241	P2ry6	7.08505
	Chst13	9.03156	Pacsin1	8.44401
	Clec10a	7.55959	Padi2	8.2853
	Cma1	9.15648	Padi4	8.4138
	Cpa3	7.1689	Pax5	7.84281
	Crisp3	6.58373	Pdcd1lg2	8.78432
	Cst7	10.2489	Pid1	5.80742
	CT009711.2	6.6158	Pik3r5	9.03384
	Ctla4	9.24909	Pilrb1	6.33022
	Ctsw	10.1794	Pilrb2	9.75657
	Cxcl3	6.61282	Pkd1l2	8.06242
	Cxcr2	8.64481	Ppfia4	7.65242
	Cxcr3	7.28751	Pstpip2	8.50122
	Cxcr6	7.51162	Ptgs2os2	9.74531
	Cyp11a1	12.0155	Ptpn22	8.6162
	Dtx1	7.63721	Ptpn7	5.38696
	E330020D12Rik	5.9696	Rab44	8.70438
	E430014B02Rik	6.47867	Ramp1	5.85354
	Ear2	8.64159	Rasa4	6.45902
	Ebi3	8.31681	Rassf2	8.87471
	Entpd3	9.70346	Rgs18	6.55704
	Evi2	7.03679	Rhoh	8.58517
	F630028O10Rik	6.80999	Rnase6	7.42482
	Fasl	9.01604	Rubcnl	8.20721
	Fcer2a	8.86333	S100a8	8.477
	Fcgr1	7.65058	S1pr5	8.72699
	Fcgr3	9.9085	Samd3	7.9761
	Fcgr4	7.67219	Scimp	10.1594
	Fcho1	7.16601	Serpinb10	8.41333
	Flt3	7.6096	Serpinb2	8.68327
	Fpr2	7.31148	Serpinb9b	6.75886
	Galnt6	8.45872	Sh2d1a	9.44923
	Galnt9	8.02919	Sh2d1b1	9.85824
	Gapt	8.11261	Sh2d2a	10.7966
	Gas2l3	6.59309	Sidt1	8.52795
	Gfi1	9.10517	Siglech	7.96404
	Gm13373	9.30538	Sirpb1a	8.38618
	Gm14085	7.5725	Sirpb1b	6.88516
	Gm14699	7.93891	Skint3	6.85976
	Gm15448	6.69777	Sla2	5.2694
	Gm15472	7.43829	Slamf7	8.9361
	Gm15902	6.41158	Slamf8	9.67576
	Gm15987	9.01448	Slc24a1	7.92492
	Gm19951	8.84695	Slfn1	9.43473
	Gm21188	7.65769	Slpi	9.85707
	Gm2245	6.85094	Spic	10.0226
	Gm23722	8.7172	Stap1	7.66609
	Gm26522	10.3019	Sult2b1	8.22559
	Gm26740	7.47478	Sytl2	5.73462
	Gm28727	6.96629	Tarm1	6.75415
	Gm32036	6.20483	Tbc1d10c	7.48728
	Gm32220	7.78648	Tespa1	8.87611
	Gm33104	8.74576	Themis	9.71046
	Gm34084	11.1406	Ticam2	9.14564
	Gm35154	9.21912	Tlr1	8.49856
	Gm37176	6.40564	Tlr13	8.94584
	Gm37248	8.44789	Tlr9	7.63337
	Gm37266	6.51462	Tmem163	5.43842
	Gm37468	7.9867	Tmem40	7.76748
	Gm37593	6.58	Tmprss6	5.96565
	Gm37691	9.68584	Tnfaip8l2	8.20065
	Gm37802	8.60879	Tnfrsf13c	5.85463
	Gm38062	7.01766	Tnfrsf8	7.46872
	Gm38377	8.10317	Tnfrsf9	8.15629
	Gm43215	5.66204	Tnfsf14	9.98261
	Gm44154	6.75144	Tns4	6.98506
	Gm45266	6.47852	Trbc1	9.99909
	Gm45745	7.68954	Trbc2	9.89477
	Gm46224	10.9041	Trbj1-1	7.44915
	Gm5086	8.23643	Trbv19	8.83843
	Gm5281	8.44575	Trdc	8.26228
	Gm6377	6.08456	Trem1	9.27302
	Gpr174	7.71865	Treml2	8.40148
	Gpr18	9.56217	Tspan32	7.65362
	Gpr65	9.19123	Txk	9.13064
	Grap2	8.84969	Ubash3a	7.24681
	Gzmc	8.89996	Unc5cl	7.45853
	H2-Eb2	8.12718	Vav1	8.83516
	Havcr2	8.45455	Vnn3	7.94226
	Hck	7.21267	Vpreb3	7.3273
	Hk3	7.1513	Wfdc17	8.94437
	Hpgd	7.17102	Wnt11	5.9486
	Hrh2	5.50107	Xcl1	8.04936
	Ifng	8.59148	Xkrx	7.55163
	Igkv1-117	7.71514	Zfp831	9.09293
