# Supplementary material for: Glomerular endothelial cell heterogeneity in Alport syndrome
Source: Sci Rep. 2020 Jul 10;10:11414. doi: 10.1038/s41598-020-67588-0 (PMC7351764; doi:10.1038/s41598-020-67588-0)
Supplement: Supplementary file 2 — Supplementary table 2 [file 41598_2020_67588_MOESM2_ESM.xlsx]

## Sheet: Suppl. Table 2
	Suppl. Table 2 - Genes expressed in the brighttdT but not in the dimtdT GEC
	Gene Name	logFC	Gene Name	logFC
	4931429L15Rik	8.91552	Iqck	8.69783
	6030445D17Rik	7.98596	Lepr	7.12785
	Apol9b	8.01517	Meiob	8.00007
	Brinp2	6.2556	Mill2	5.22932
	Col6a3	5.30384	Mkx	4.99764
	Cxxc4	6.22643	Olfm2	6.20739
	Ebf4	8.58745	Ppp2r2c	6.86833
	Eva1c	5.58695	Ranbp17	7.69725
	Fut10	6.47268	Sapcd1	7.82569
	Gm10030	7.80117	Stmn3	8.18666
	Gm11716	6.98432	Thsd4	6.17062
	Gm30262	8.90253	Tmem132e	9.65249
	Gm42892	5.53146	Tnfrsf11b	5.56728
	Gm9903	5.71766	Trpc3	5.75069
	Grrp1	5.12595	Wnt2	6.71404
	Hapln1	8.64985	Zkscan7	6.41282
	Ido1	6.60071
