# Supplementary material for: Glomerular endothelial cell heterogeneity in Alport syndrome
Source: Sci Rep. 2020 Jul 10;10:11414. doi: 10.1038/s41598-020-67588-0 (PMC7351764; doi:10.1038/s41598-020-67588-0)
Supplement: Supplementary file 3 — Supplementary table 3 [file 41598_2020_67588_MOESM3_ESM.xlsx]

## Sheet: Suppl. Table 3
	Suppl. Table 3. Regulated GO terms for genes significantly downregulated in both brighttdT and dimtdT between AS and WT
	GOBPID	P-value	Odds Ratio	Term
	GO:0006083	0	69.335	acetate metabolic process
	GO:0006637	0	4.287	acyl-CoA metabolic process
	GO:1901606	0	8.049	alpha-amino acid catabolic process
	GO:1901605	0	5.654	alpha-amino acid metabolic process
	GO:0003333	0	5.383	amino acid transmembrane transport
	GO:0006865	0	3.694	amino acid transport
	GO:0055081	0	6.607	anion homeostasis
	GO:0098656	0	4.759	anion transmembrane transport
	GO:0006820	0	4.818	anion transport
	GO:0019369	0.001	8.279	arachidonic acid metabolic process
	GO:0009072	0.001	8.917	aromatic amino acid family metabolic process
	GO:0009066	0	6.512	aspartate family amino acid metabolic process
	GO:0071711	0.001	8.279	basement membrane organization
	GO:0015721	0	30.875	bile acid and bile salt transport
	GO:0008015	0	2.321	blood circulation
	GO:0034219	0.001	3.671	carbohydrate transmembrane transport
	GO:0008643	0	4.19	carbohydrate transport
	GO:0015670	0	92.641	carbon dioxide transport
	GO:0046394	0	3.762	carboxylic acid biosynthetic process
	GO:0046395	0	4.586	carboxylic acid catabolic process
	GO:0019752	0	4.238	carboxylic acid metabolic process
	GO:1905039	0	5.781	carboxylic acid transmembrane transport
	GO:0046942	0	6.261	carboxylic acid transport
	GO:0055080	0	2.374	cation homeostasis
	GO:0098655	0	2.804	cation transmembrane transport
	GO:0006812	0	2.954	cation transport
	GO:0009063	0	7.081	cellular amino acid catabolic process
	GO:0006520	0	3.951	cellular amino acid metabolic process
	GO:0030002	0	12.885	cellular anion homeostasis
	GO:0055082	0	2.153	cellular chemical homeostasis
	GO:0019725	0.001	1.824	cellular homeostasis
	GO:0006873	0	2.125	cellular ion homeostasis
	GO:0044255	0	2.397	cellular lipid metabolic process
	GO:0006575	0	4.856	cellular modified amino acid metabolic process
	GO:0030320	0	12.885	cellular monovalent inorganic anion homeostasis
	GO:0030004	0	4.323	cellular monovalent inorganic cation homeostasis
	GO:0071804	0	4.42	cellular potassium ion transport
	GO:0071466	0	5.313	cellular response to xenobiotic stimulus
	GO:0048878	0	2.497	chemical homeostasis
	GO:0055064	0	12.675	chloride ion homeostasis
	GO:0006821	0	5.383	chloride transport
	GO:0003013	0	2.344	circulatory system process
	GO:0006732	0	3.353	coenzyme metabolic process
	GO:0051186	0	3.612	cofactor metabolic process
	GO:0051181	0	9.819	cofactor transport
	GO:0098754	0	6.028	detoxification
	GO:0043649	0.001	15.433	dicarboxylic acid catabolic process
	GO:0043648	0	7.06	dicarboxylic acid metabolic process
	GO:0006835	0.001	4.655	dicarboxylic acid transport
	GO:0072025	0	69.335	distal convoluted tubule development
	GO:0072017	0	29.004	distal tubule development
	GO:0042737	0	8.367	drug catabolic process
	GO:0017144	0	4.213	drug metabolic process
	GO:0006855	0	7.16	drug transmembrane transport
	GO:0015893	0	6.909	drug transport
	GO:0060429	0.001	1.72	epithelium development
	GO:0051234	0	1.557	establishment of localization
	GO:0007588	0	12.907	excretion
	GO:0042738	0	20.747	exogenous drug catabolic process
	GO:0006633	0	4.253	fatty acid biosynthetic process
	GO:1901568	0	4.435	fatty acid derivative metabolic process
	GO:0006631	0	4.406	fatty acid metabolic process
	GO:1904447	0	Inf	folate import across plasma membrane
	GO:0098838	0	Inf	folate transmembrane transport
	GO:0015884	0	Inf	folic acid transport
	GO:0015669	0	46.316	gas transport
	GO:0006091	0	2.419	generation of precursor metabolites and energy
	GO:0006536	0	7.333	glutamate metabolic process
	GO:0009065	0	10.723	glutamine family amino acid catabolic process
	GO:0009064	0	7.414	glutamine family amino acid metabolic process
	GO:0006749	0	5.525	glutathione metabolic process
	GO:0042592	0.001	1.566	homeostatic process
	GO:0042445	0	4.734	hormone metabolic process
	GO:0009914	0.001	2.378	hormone transport
	GO:0006690	0	4.663	icosanoid metabolic process
	GO:0098739	0	7.227	import across plasma membrane
	GO:0098661	0.001	5.424	inorganic anion transmembrane transport
	GO:0015698	0	5.228	inorganic anion transport
	GO:0098659	0	6.177	inorganic cation import across plasma membrane
	GO:0098662	0	2.649	inorganic cation transmembrane transport
	GO:0098771	0	2.587	inorganic ion homeostasis
	GO:0099587	0	6.177	inorganic ion import across plasma membrane
	GO:0098660	0	2.804	inorganic ion transmembrane transport
	GO:0050801	0	2.736	ion homeostasis
	GO:0034220	0	3.205	ion transmembrane transport
	GO:0006811	0	3.489	ion transport
	GO:0001822	0	2.725	kidney development
	GO:0072073	0	3.964	kidney epithelium development
	GO:0008610	0.001	1.989	lipid biosynthetic process
	GO:0010876	0.001	2.29	lipid localization
	GO:0006629	0	2.108	lipid metabolic process
	GO:0051179	0	1.428	localization
	GO:0001676	0	6.152	long-chain fatty acid metabolic process
	GO:0030001	0	2.813	metal ion transport
	GO:0072221	0	69.335	metanephric distal convoluted tubule development
	GO:0072235	0	69.335	metanephric distal tubule development
	GO:0072337	0	10.723	modified amino acid transport
	GO:0072330	0	3.741	monocarboxylic acid biosynthetic process
	GO:0072329	0	3.599	monocarboxylic acid catabolic process
	GO:0032787	0	4.781	monocarboxylic acid metabolic process
	GO:0015718	0	5.557	monocarboxylic acid transport
	GO:0015749	0	3.724	monosaccharide transmembrane transport
	GO:0055083	0	9.819	monovalent inorganic anion homeostasis
	GO:0055067	0	6.025	monovalent inorganic cation homeostasis
	GO:0015672	0	4.494	monovalent inorganic cation transport
	GO:0072009	0	4.392	nephron epithelium development
	GO:0072080	0	4.678	nephron tubule development
	GO:0042133	0	3.465	neurotransmitter metabolic process
	GO:0034404	0.001	3.066	nucleobase-containing small molecule biosynthetic process
	GO:0055086	0	2.03	nucleobase-containing small molecule metabolic process
	GO:0033865	0	4.636	nucleoside bisphosphate metabolic process
	GO:1901292	0	3.734	nucleoside phosphate catabolic process
	GO:0006753	0	2.196	nucleoside phosphate metabolic process
	GO:0009117	0	2.225	nucleotide metabolic process
	GO:0019755	0	116.047	one-carbon compound transport
	GO:0016053	0	3.745	organic acid biosynthetic process
	GO:0016054	0	4.586	organic acid catabolic process
	GO:0006082	0	4.557	organic acid metabolic process
	GO:1903825	0	5.781	organic acid transmembrane transport
	GO:0015849	0	6.216	organic acid transport
	GO:0015711	0	5.17	organic anion transport
	GO:1901615	0	2.998	organic hydroxy compound metabolic process
	GO:0015850	0	3.143	organic hydroxy compound transport
	GO:0071702	0	1.562	organic substance transport
	GO:0046434	0.001	2.791	organophosphate catabolic process
	GO:0055114	0	3.027	oxidation-reduction process
	GO:0043436	0	4.166	oxoacid metabolic process
	GO:0046189	0	8.197	phenol-containing compound biosynthetic process
	GO:0018958	0	8.049	phenol-containing compound metabolic process
	GO:0045777	0.001	6.633	positive regulation of blood pressure
	GO:2000698	0	69.335	positive regulation of epithelial cell differentiation involved in kidney development
	GO:1902307	0.001	8.279	positive regulation of sodium ion transmembrane transport
	GO:0055075	0.001	8.279	potassium ion homeostasis
	GO:0010107	0	11.663	potassium ion import
	GO:1990573	0	9.956	potassium ion import across plasma membrane
	GO:0071805	0	4.42	potassium ion transmembrane transport
	GO:0006813	0	4.19	potassium ion transport
	GO:0006562	0	69.335	proline catabolic process
	GO:0034032	0	4.636	purine nucleoside bisphosphate metabolic process
	GO:0006163	0	2.461	purine nucleotide metabolic process
	GO:0009150	0	2.599	purine ribonucleotide metabolic process
	GO:0072521	0	2.666	purine-containing compound metabolic process
	GO:0072525	0.001	3.702	pyridine-containing compound biosynthetic process
	GO:0006090	0	4.194	pyruvate metabolic process
	GO:0065008	0	1.56	regulation of biological quality
	GO:0008217	0	3.926	regulation of blood pressure
	GO:0002034	0.001	34.664	regulation of blood vessel diameter by renin-angiotensin
	GO:0051193	0	4.561	regulation of cofactor metabolic process
	GO:0043467	0.001	3.471	regulation of generation of precursor metabolites and energy
	GO:0010817	0	2.71	regulation of hormone levels
	GO:0043269	0	2.239	regulation of ion transport
	GO:0001505	0.001	2.403	regulation of neurotransmitter levels
	GO:0006885	0	5.309	regulation of pH
	GO:1902305	0	5.322	regulation of sodium ion transmembrane transport
	GO:2000649	0.001	5.612	regulation of sodium ion transmembrane transporter activity
	GO:0003073	0	5.411	regulation of systemic arterial blood pressure
	GO:0001990	0	11.663	regulation of systemic arterial blood pressure by hormone
	GO:0003081	0	10.723	regulation of systemic arterial blood pressure by renin-angiotensin
	GO:0003044	0	10.515	regulation of systemic arterial blood pressure mediated by a chemical signal
	GO:0034762	0	2.304	regulation of transmembrane transport
	GO:0003072	0.001	34.664	renal control of peripheral vascular resistance involved in regulation of systemic arterial blood pressure
	GO:0072001	0	2.631	renal system development
	GO:0003014	0	5.023	renal system process
	GO:0003071	0	11.618	renal system process involved in regulation of systemic arterial blood pressure
	GO:0061326	0	4.216	renal tubule development
	GO:0046686	0.001	6.331	response to cadmium ion
	GO:0042221	0	1.556	response to chemical
	GO:0042493	0	2.479	response to drug
	GO:0009725	0.001	1.875	response to hormone
	GO:0046689	0	18.522	response to mercury ion
	GO:0009410	0	3.125	response to xenobiotic stimulus
	GO:0010043	0.001	9.661	response to zinc ion
	GO:0033875	0	4.636	ribonucleoside bisphosphate metabolic process
	GO:0009259	0	2.519	ribonucleotide metabolic process
	GO:0019693	0	2.39	ribose phosphate metabolic process
	GO:0019748	0	6.565	secondary metabolic process
	GO:0009069	0	6.512	serine family amino acid metabolic process
	GO:0046459	0	23.248	short-chain fatty acid metabolic process
	GO:0015739	0	69.335	sialic acid transport
	GO:0044283	0	2.568	small molecule biosynthetic process
	GO:0044282	0	4.148	small molecule catabolic process
	GO:0044281	0	3.011	small molecule metabolic process
	GO:0035725	0	6.73	sodium ion transmembrane transport
	GO:0006814	0	6.256	sodium ion transport
	GO:0006790	0	3.514	sulfur compound metabolic process
	GO:0072348	0	7.755	sulfur compound transport
	GO:0003008	0	1.767	system process
	GO:0035383	0	4.287	thioester metabolic process
	GO:0042403	0	29.004	thyroid hormone metabolic process
	GO:0070327	0	69.335	thyroid hormone transport
	GO:0055085	0	3.777	transmembrane transport
	GO:0006810	0	1.6	transport
	GO:0033559	0	5.248	unsaturated fatty acid metabolic process
	GO:0046415	0.001	15.433	urate metabolic process
	GO:0015747	0	69.335	urate transport
	GO:0001655	0.001	2.301	urogenital system development
	GO:0035461	0	34.878	vitamin transmembrane transport
	GO:0051180	0	14.358	vitamin transport
	GO:0006805	0	8.742	xenobiotic metabolic process
	GO:0005576	0	2.395	extracellular region
	GO:0005615	0	2.77	extracellular space
	GO:0005886	0	1.911	plasma membrane
	GO:0005887	0	3.233	integral component of plasma membrane
	GO:0005903	0	7.389	brush border
	GO:0016020	0	1.757	membrane
	GO:0016021	0	2.145	integral component of membrane
	GO:0016323	0	5.518	basolateral plasma membrane
	GO:0016324	0	5.965	apical plasma membrane
	GO:0031224	0	2.173	intrinsic component of membrane
	GO:0031226	0	3.228	intrinsic component of plasma membrane
	GO:0031253	0	3.7	cell projection membrane
	GO:0031526	0	11.558	brush border membrane
	GO:0044421	0	2.253	extracellular region part
	GO:0044425	0	1.827	membrane part
	GO:0044459	0	2.386	plasma membrane part
	GO:0045177	0	4.935	apical part of cell
	GO:0071944	0	1.922	cell periphery
	GO:0098590	0	2.935	plasma membrane region
	GO:0098862	0	5.581	cluster of actin-based cell projections
	GO:0016328	0	5.456	lateral plasma membrane
	GO:0043230	0	4.114	extracellular organelle
	GO:0070062	0	4.745	extracellular exosome
	GO:1903561	0	4.828	extracellular vesicle
