# Supplementary material for: Glomerular endothelial cell heterogeneity in Alport syndrome
Source: Sci Rep. 2020 Jul 10;10:11414. doi: 10.1038/s41598-020-67588-0 (PMC7351764; doi:10.1038/s41598-020-67588-0)
Supplement: Supplementary file 4 — Supplementary table 4 [file 41598_2020_67588_MOESM4_ESM.xlsx]

## Sheet: Suppl. Table 4
	Suppl. Table 4. Regulated GO terms for genes significantly downregulated in AS-dimtdT compared to WT-dimtdT
	GOBPID	P-value	Odds Ratio	Term
	GO:0051017	0	2.318	actin filament bundle assembly
	GO:0061572	0	2.345	actin filament bundle organization
	GO:0030029	0.001	1.486	actin filament-based process
	GO:0006637	0.001	2.709	acyl-CoA metabolic process
	GO:0034332	0	2.496	adherens junction organization
	GO:0009060	0.001	2.873	aerobic respiration
	GO:0032342	0.001	28.92	aldosterone biosynthetic process
	GO:0032341	0.001	28.92	aldosterone metabolic process
	GO:1901606	0	3.014	alpha-amino acid catabolic process
	GO:1901605	0	2.237	alpha-amino acid metabolic process
	GO:0001667	0	2.028	ameboidal-type cell migration
	GO:0048856	0	1.399	anatomical structure development
	GO:0048646	0	1.732	anatomical structure formation involved in morphogenesis
	GO:0009653	0	1.811	anatomical structure morphogenesis
	GO:0001525	0	2.14	angiogenesis
	GO:0048513	0	1.458	animal organ development
	GO:0009887	0	2.238	animal organ morphogenesis
	GO:0009952	0	3.115	anterior/posterior pattern specification
	GO:0035909	0.001	4.531	aorta morphogenesis
	GO:0048736	0	3.364	appendage development
	GO:0035107	0	3.568	appendage morphogenesis
	GO:0048844	0	3.23	artery morphogenesis
	GO:0046034	0	2.092	ATP metabolic process
	GO:0042773	0	4.376	ATP synthesis coupled electron transport
	GO:0003401	0	5.321	axis elongation
	GO:0009798	0.001	2.906	axis specification
	GO:0061564	0	1.839	axon development
	GO:0048846	0	5.321	axon extension involved in axon guidance
	GO:0007411	0	4.016	axon guidance
	GO:0007409	0	2.054	axonogenesis
	GO:0022610	0	1.725	biological adhesion
	GO:0001568	0	2.095	blood vessel development
	GO:0048514	0	2.168	blood vessel morphogenesis
	GO:0030509	0	3.218	BMP signaling pathway
	GO:0007420	0	1.637	brain development
	GO:0009083	0	8.449	branched-chain amino acid catabolic process
	GO:0001569	0	4.355	branching involved in blood vessel morphogenesis
	GO:0001658	0	5.895	branching involved in ureteric bud morphogenesis
	GO:0048754	0	4.147	branching morphogenesis of an epithelial tube
	GO:0016339	0	11.411	calcium-dependent cell-cell adhesion via plasma membrane cell adhesion molecules
	GO:0043010	0	2.226	camera-type eye development
	GO:1901135	0	1.441	carbohydrate derivative metabolic process
	GO:0046395	0	2.736	carboxylic acid catabolic process
	GO:0019752	0	1.816	carboxylic acid metabolic process
	GO:0003205	0.001	2.114	cardiac chamber development
	GO:0003206	0	3.034	cardiac chamber morphogenesis
	GO:0060411	0	3.64	cardiac septum morphogenesis
	GO:0072358	0	2.091	cardiovascular system development
	GO:0051216	0	2.706	cartilage development
	GO:0007155	0	1.746	cell adhesion
	GO:0007154	0.001	1.21	cell communication
	GO:0048468	0	1.484	cell development
	GO:0030154	0	1.293	cell differentiation
	GO:0072202	0	8.281	cell differentiation involved in metanephros development
	GO:0045165	0	2.196	cell fate commitment
	GO:0034329	0	2.486	cell junction assembly
	GO:0034330	0	2.115	cell junction organization
	GO:0016477	0	1.528	cell migration
	GO:0060973	0	10.857	cell migration involved in heart development
	GO:0002042	0.001	3.279	cell migration involved in sprouting angiogenesis
	GO:0000902	0	1.749	cell morphogenesis
	GO:0000904	0	2.049	cell morphogenesis involved in differentiation
	GO:0048667	0	1.963	cell morphogenesis involved in neuron differentiation
	GO:0048870	0	1.535	cell motility
	GO:0032990	0	1.939	cell part morphogenesis
	GO:0048858	0	1.878	cell projection morphogenesis
	GO:0030030	0	1.583	cell projection organization
	GO:0007166	0	1.4	cell surface receptor signaling pathway
	GO:0098609	0	1.575	cell-cell adhesion
	GO:0098742	0	2.886	cell-cell adhesion via plasma-membrane adhesion molecules
	GO:0007043	0	3.024	cell-cell junction assembly
	GO:0045216	0	2.334	cell-cell junction organization
	GO:0007267	0	1.592	cell-cell signaling
	GO:0007160	0.001	1.989	cell-matrix adhesion
	GO:0031589	0	2.178	cell-substrate adhesion
	GO:0009063	0	2.879	cellular amino acid catabolic process
	GO:0032989	0	1.733	cellular component morphogenesis
	GO:0048869	0	1.283	cellular developmental process
	GO:0034754	0	3.302	cellular hormone metabolic process
	GO:0044242	0	2.133	cellular lipid catabolic process
	GO:0045333	0	2.511	cellular respiration
	GO:0071773	0	3.249	cellular response to BMP stimulus
	GO:0044344	0	3.059	cellular response to fibroblast growth factor stimulus
	GO:0071363	0	2.168	cellular response to growth factor stimulus
	GO:0007417	0	1.707	central nervous system development
	GO:0021953	0.001	2.269	central nervous system neuron differentiation
	GO:0006935	0	1.652	chemotaxis
	GO:0043009	0.001	1.479	chordate embryonic development
	GO:0072359	0	1.901	circulatory system development
	GO:0006732	0.001	1.731	coenzyme metabolic process
	GO:0051186	0	1.784	cofactor metabolic process
	GO:0071679	0	14.478	commissural neuron axon guidance
	GO:0061448	0	2.165	connective tissue development
	GO:0016048	0.001	8.685	detection of temperature stimulus
	GO:0050961	0	10.857	detection of temperature stimulus involved in sensory perception
	GO:0050965	0	10.857	detection of temperature stimulus involved in sensory perception of pain
	GO:0032502	0	1.401	developmental process
	GO:0055123	0	3.797	digestive system development
	GO:0048565	0	3.648	digestive tract development
	GO:0048546	0	4.433	digestive tract morphogenesis
	GO:0017144	0	1.858	drug metabolic process
	GO:0043583	0.001	2.072	ear development
	GO:0022900	0	3.048	electron transport chain
	GO:0009790	0	1.57	embryo development
	GO:0009792	0.001	1.486	embryo development ending in birth or egg hatching
	GO:0035113	0	3.422	embryonic appendage morphogenesis
	GO:0042733	0	4.095	embryonic digit morphogenesis
	GO:0035050	0	3.169	embryonic heart tube development
	GO:0030326	0	3.422	embryonic limb morphogenesis
	GO:0048598	0	2.043	embryonic morphogenesis
	GO:0048568	0	2.136	embryonic organ development
	GO:0048562	0	2.294	embryonic organ morphogenesis
	GO:0009880	0	4.068	embryonic pattern specification
	GO:0048706	0	3.083	embryonic skeletal system development
	GO:0048704	0	3.54	embryonic skeletal system morphogenesis
	GO:0003197	0	4.97	endocardial cushion development
	GO:0003203	0	5.579	endocardial cushion morphogenesis
	GO:0001935	0.001	2.282	endothelial cell proliferation
	GO:0015980	0	2.101	energy derivation by oxidation of organic compounds
	GO:0007167	0	2.01	enzyme linked receptor protein signaling pathway
	GO:0048013	0	4.834	ephrin receptor signaling pathway
	GO:0030855	0.001	1.624	epithelial cell differentiation
	GO:0010631	0	1.871	epithelial cell migration
	GO:0050673	0	2.116	epithelial cell proliferation
	GO:0001837	0	2.43	epithelial to mesenchymal transition
	GO:0060441	0	5.579	epithelial tube branching involved in lung morphogenesis
	GO:0060562	0	2.498	epithelial tube morphogenesis
	GO:0060429	0	1.957	epithelium development
	GO:0090132	0	1.86	epithelium migration
	GO:0001736	0.001	3.494	establishment of planar polarity
	GO:0007164	0.001	3.369	establishment of tissue polarity
	GO:0035272	0	4.958	exocrine system development
	GO:0030198	0	3.123	extracellular matrix organization
	GO:0043062	0	2.838	extracellular structure organization
	GO:0001654	0	2.072	eye development
	GO:0006775	0	5.18	fat-soluble vitamin metabolic process
	GO:0006635	0	3.089	fatty acid beta-oxidation
	GO:0009062	0	2.941	fatty acid catabolic process
	GO:0006631	0.001	1.726	fatty acid metabolic process
	GO:0019395	0	2.811	fatty acid oxidation
	GO:0048699	0	1.524	generation of neurons
	GO:0006091	0	1.938	generation of precursor metabolites and energy
	GO:0022612	0	2.763	gland morphogenesis
	GO:0032835	0	4.095	glomerulus development
	GO:0007507	0	1.649	heart development
	GO:0003007	0	2.603	heart morphogenesis
	GO:0035137	0	4.988	hindlimb morphogenesis
	GO:0035329	0	4.988	hippo signaling
	GO:0007156	0	3.635	homophilic cell adhesion via plasma membrane adhesion molecules
	GO:0042445	0	2.609	hormone metabolic process
	GO:0060113	0.001	3.112	inner ear receptor cell differentiation
	GO:0043616	0	4.988	keratinocyte proliferation
	GO:0001822	0	2.997	kidney development
	GO:0072073	0	3.781	kidney epithelium development
	GO:0060993	0	4.339	kidney morphogenesis
	GO:0061440	0.001	4.658	kidney vasculature development
	GO:0060601	0	43.442	lateral sprouting from an epithelium
	GO:0060173	0	3.364	limb development
	GO:0035108	0	3.568	limb morphogenesis
	GO:0016042	0	1.949	lipid catabolic process
	GO:0006629	0	1.543	lipid metabolic process
	GO:0034440	0	2.762	lipid oxidation
	GO:0051674	0	1.535	localization of cell
	GO:0040011	0	1.596	locomotion
	GO:0030539	0	16.903	male genitalia development
	GO:0030879	0.001	2.293	mammary gland development
	GO:0060592	0.001	28.92	mammary gland formation
	GO:0042490	0	3.23	mechanoreceptor differentiation
	GO:0014031	0	3.458	mesenchymal cell development
	GO:0048762	0	2.781	mesenchymal cell differentiation
	GO:0010463	0	5.455	mesenchymal cell proliferation
	GO:0060485	0	3.015	mesenchyme development
	GO:0072132	0	4.291	mesenchyme morphogenesis
	GO:0072163	0	4.596	mesonephric epithelium development
	GO:0072164	0	4.596	mesonephric tubule development
	GO:0072171	0	4.759	mesonephric tubule morphogenesis
	GO:0001823	0	4.391	mesonephros development
	GO:0072207	0	9.323	metanephric epithelium development
	GO:0072210	0	6.141	metanephric nephron development
	GO:0072243	0	9.663	metanephric nephron epithelium development
	GO:0072234	0	10.14	metanephric nephron tubule development
	GO:0072170	0	9.663	metanephric tubule development
	GO:0001656	0	4.46	metanephros development
	GO:0003338	0	8.281	metanephros morphogenesis
	GO:0030901	0	4.988	midbrain development
	GO:0006705	0.001	28.92	mineralocorticoid biosynthetic process
	GO:0008212	0.001	28.92	mineralocorticoid metabolic process
	GO:0042775	0	3.853	mitochondrial ATP synthesis coupled electron transport
	GO:0072329	0	2.832	monocarboxylic acid catabolic process
	GO:0032787	0	1.789	monocarboxylic acid metabolic process
	GO:0061138	0	3.968	morphogenesis of a branching epithelium
	GO:0001763	0	3.643	morphogenesis of a branching structure
	GO:0001738	0	3.434	morphogenesis of a polarized epithelium
	GO:0002009	0	2.646	morphogenesis of an epithelium
	GO:0016331	0.001	2.072	morphogenesis of embryonic epithelium
	GO:0006928	0	1.595	movement of cell or subcellular component
	GO:0007275	0	1.448	multicellular organism development
	GO:0048871	0.001	1.657	multicellular organismal homeostasis
	GO:0032501	0	1.411	multicellular organismal process
	GO:1904746	0	18.086	negative regulation of apoptotic process involved in development
	GO:0048843	0	7.25	negative regulation of axon extension involved in axon guidance
	GO:1902668	0	6.524	negative regulation of axon guidance
	GO:0010648	0	1.52	negative regulation of cell communication
	GO:0030336	0	2.058	negative regulation of cell migration
	GO:2000146	0	1.93	negative regulation of cell motility
	GO:0008285	0	1.633	negative regulation of cell proliferation
	GO:0051271	0	2.094	negative regulation of cellular component movement
	GO:0090288	0	2.634	negative regulation of cellular response to growth factor stimulus
	GO:0045992	0	5.931	negative regulation of embryonic development
	GO:0050680	0	3.359	negative regulation of epithelial cell proliferation
	GO:0010839	0	12.676	negative regulation of keratinocyte proliferation
	GO:0040013	0	1.939	negative regulation of locomotion
	GO:0048585	0.001	1.334	negative regulation of response to stimulus
	GO:0009968	0	1.464	negative regulation of signal transduction
	GO:0023057	0	1.516	negative regulation of signaling
	GO:0072006	0	4.135	nephron development
	GO:0072009	0	3.886	nephron epithelium development
	GO:0072088	0	4.123	nephron epithelium morphogenesis
	GO:0072028	0	4.369	nephron morphogenesis
	GO:0072080	0	4.012	nephron tubule development
	GO:0072078	0	4.266	nephron tubule morphogenesis
	GO:0007399	0	1.638	nervous system development
	GO:0050877	0.001	1.52	nervous system process
	GO:0014032	0	3.843	neural crest cell development
	GO:0014033	0	3.736	neural crest cell differentiation
	GO:0001755	0	4.845	neural crest cell migration
	GO:0022008	0	1.541	neurogenesis
	GO:0007528	0	6.13	neuromuscular junction development
	GO:0048666	0	1.653	neuron development
	GO:0030182	0	1.566	neuron differentiation
	GO:0031175	0	1.589	neuron projection development
	GO:1902284	0	5.321	neuron projection extension involved in neuron projection guidance
	GO:0097485	0	4.016	neuron projection guidance
	GO:0048812	0	1.947	neuron projection morphogenesis
	GO:0055086	0	1.765	nucleobase-containing small molecule metabolic process
	GO:0009123	0	1.86	nucleoside monophosphate metabolic process
	GO:0006753	0	1.841	nucleoside phosphate metabolic process
	GO:0009141	0	1.891	nucleoside triphosphate metabolic process
	GO:0009117	0	1.873	nucleotide metabolic process
	GO:0001759	0.001	8.685	organ induction
	GO:0016054	0	2.736	organic acid catabolic process
	GO:0006082	0	1.775	organic acid metabolic process
	GO:1901615	0	1.824	organic hydroxy compound metabolic process
	GO:0019637	0	1.463	organophosphate metabolic process
	GO:0001503	0.001	1.763	ossification
	GO:0003151	0	3.547	outflow tract morphogenesis
	GO:0003148	0	8.061	outflow tract septum morphogenesis
	GO:0055114	0	2.06	oxidation-reduction process
	GO:0006119	0	3.38	oxidative phosphorylation
	GO:0043436	0	1.796	oxoacid metabolic process
	GO:0007389	0	3.089	pattern specification process
	GO:0048935	0	36.176	peripheral nervous system neuron development
	GO:0048934	0	36.176	peripheral nervous system neuron differentiation
	GO:0120039	0	1.895	plasma membrane bounded cell projection morphogenesis
	GO:0120036	0	1.611	plasma membrane bounded cell projection organization
	GO:0007009	0	3.255	plasma membrane organization
	GO:0110110	0	2.942	positive regulation of animal organ morphogenesis
	GO:0030513	0	5.321	positive regulation of BMP signaling pathway
	GO:0033240	0	10.857	positive regulation of cellular amine metabolic process
	GO:0001938	0.001	2.616	positive regulation of endothelial cell proliferation
	GO:0050679	0.001	2.124	positive regulation of epithelial cell proliferation
	GO:0043568	0	14.478	positive regulation of insulin-like growth factor receptor signaling pathway
	GO:0045880	0.001	4.658	positive regulation of smoothened signaling pathway
	GO:0034309	0	36.176	primary alcohol biosynthetic process
	GO:0060740	0	5.436	prostate gland epithelium morphogenesis
	GO:0060512	0	5.436	prostate gland morphogenesis
	GO:0060513	0	Inf	prostatic bud formation
	GO:0009954	0.001	8.685	proximal/distal pattern formation
	GO:0009126	0	1.986	purine nucleoside monophosphate metabolic process
	GO:0009144	0	1.959	purine nucleoside triphosphate metabolic process
	GO:0006163	0	2.109	purine nucleotide metabolic process
	GO:0009167	0	1.986	purine ribonucleoside monophosphate metabolic process
	GO:0009205	0	1.998	purine ribonucleoside triphosphate metabolic process
	GO:0009150	0	2.088	purine ribonucleotide metabolic process
	GO:0072521	0	2.032	purine-containing compound metabolic process
	GO:0003002	0	3.103	regionalization
	GO:0032347	0.001	28.92	regulation of aldosterone biosynthetic process
	GO:0032344	0.001	28.92	regulation of aldosterone metabolic process
	GO:0022603	0	1.618	regulation of anatomical structure morphogenesis
	GO:0045765	0.001	1.798	regulation of angiogenesis
	GO:0003156	0	5.436	regulation of animal organ formation
	GO:2000027	0	3.149	regulation of animal organ morphogenesis
	GO:0048841	0	5.579	regulation of axon extension involved in axon guidance
	GO:1902667	0.001	4.199	regulation of axon guidance
	GO:0030510	0	4.029	regulation of BMP signaling pathway
	GO:0030334	0	1.668	regulation of cell migration
	GO:2000145	0	1.631	regulation of cell motility
	GO:0010810	0	2.078	regulation of cell-substrate adhesion
	GO:0051270	0	1.62	regulation of cellular component movement
	GO:0090287	0	2.671	regulation of cellular response to growth factor stimulus
	GO:0050793	0.001	1.277	regulation of developmental process
	GO:0045995	0.001	2.426	regulation of embryonic development
	GO:0001936	0	2.709	regulation of endothelial cell proliferation
	GO:0010632	0	1.983	regulation of epithelial cell migration
	GO:0050678	0	2.264	regulation of epithelial cell proliferation
	GO:0010817	0	1.801	regulation of hormone levels
	GO:0010837	0	6.594	regulation of keratinocyte proliferation
	GO:0090183	0	4.238	regulation of kidney development
	GO:0032879	0.001	1.262	regulation of localization
	GO:0040012	0	1.553	regulation of locomotion
	GO:0060688	0	3.878	regulation of morphogenesis of a branching structure
	GO:1905330	0	3.726	regulation of morphogenesis of an epithelium
	GO:2000026	0	1.354	regulation of multicellular organismal development
	GO:0051239	0	1.308	regulation of multicellular organismal process
	GO:0051960	0.001	1.443	regulation of nervous system development
	GO:0060685	0	Inf	regulation of prostatic bud formation
	GO:0008589	0	2.942	regulation of smoothened signaling pathway
	GO:0090030	0.001	8.685	regulation of steroid hormone biosynthetic process
	GO:0050807	0	2.131	regulation of synapse organization
	GO:0050803	0	2.157	regulation of synapse structure or activity
	GO:0090092	0	2.285	regulation of transmembrane receptor protein serine/threonine kinase signaling pathway
	GO:0030947	0	6.224	regulation of vascular endothelial growth factor receptor signaling pathway
	GO:1901342	0	1.889	regulation of vasculature development
	GO:0072001	0	3.09	renal system development
	GO:0061437	0.001	4.658	renal system vasculature development
	GO:0061326	0	4.076	renal tubule development
	GO:0061333	0	3.971	renal tubule morphogenesis
	GO:0022904	0	3.144	respiratory electron transport chain
	GO:0060541	0.001	2.001	respiratory system development
	GO:0071772	0	3.249	response to BMP
	GO:0009719	0.001	1.366	response to endogenous stimulus
	GO:0071774	0.001	2.906	response to fibroblast growth factor
	GO:0070848	0	2.086	response to growth factor
	GO:0009611	0	1.69	response to wounding
	GO:0060041	0.001	2.465	retina development in camera-type eye
	GO:0009161	0	1.95	ribonucleoside monophosphate metabolic process
	GO:0009199	0	1.95	ribonucleoside triphosphate metabolic process
	GO:0009259	0	2.016	ribonucleotide metabolic process
	GO:0019693	0	1.934	ribose phosphate metabolic process
	GO:0007431	0	4.433	salivary gland development
	GO:0007435	0.001	4.531	salivary gland morphogenesis
	GO:0035282	0.001	2.726	segmentation
	GO:0071526	0.001	3.799	semaphorin-plexin signaling pathway
	GO:0007423	0	1.991	sensory organ development
	GO:0007600	0	1.85	sensory perception
	GO:0050951	0	10.14	sensory perception of temperature stimulus
	GO:0048880	0	2.072	sensory system development
	GO:0001501	0	2.216	skeletal system development
	GO:0048705	0	2.582	skeletal system morphogenesis
	GO:0044283	0.001	1.519	small molecule biosynthetic process
	GO:0044282	0	2.19	small molecule catabolic process
	GO:0044281	0	1.743	small molecule metabolic process
	GO:0007224	0	2.922	smoothened signaling pathway
	GO:0061053	0.001	2.834	somite development
	GO:0002040	0	2.987	sprouting angiogenesis
	GO:0048864	0	3.547	stem cell development
	GO:0048863	0	2.364	stem cell differentiation
	GO:0006694	0	2.903	steroid biosynthetic process
	GO:0008202	0	2.347	steroid metabolic process
	GO:0006790	0	2.142	sulfur compound metabolic process
	GO:0007416	0.001	2.425	synapse assembly
	GO:0050808	0	2.523	synapse organization
	GO:0048731	0	1.501	system development
	GO:0003008	0	1.823	system process
	GO:0042330	0	1.647	taxis
	GO:0035383	0.001	2.709	thioester metabolic process
	GO:0009888	0	1.697	tissue development
	GO:0090130	0	1.86	tissue migration
	GO:0048729	0	2.496	tissue morphogenesis
	GO:0007178	0	1.871	transmembrane receptor protein serine/threonine kinase signaling pathway
	GO:0007169	0	1.982	transmembrane receptor protein tyrosine kinase signaling pathway
	GO:0035295	0	2.067	tube development
	GO:0035239	0	2.186	tube morphogenesis
	GO:0001657	0	4.596	ureteric bud development
	GO:0060675	0	4.759	ureteric bud morphogenesis
	GO:0001655	0	2.783	urogenital system development
	GO:0048010	0	5.962	vascular endothelial growth factor receptor signaling pathway
	GO:0001944	0	2.032	vasculature development
	GO:0001570	0	3.255	vasculogenesis
	GO:0150063	0	2.072	visual system development
	GO:0042060	0	1.812	wound healing
