# Supplementary material for: Glomerular endothelial cell heterogeneity in Alport syndrome
Source: Sci Rep. 2020 Jul 10;10:11414. doi: 10.1038/s41598-020-67588-0 (PMC7351764; doi:10.1038/s41598-020-67588-0)
Supplement: Supplementary file 5 — Supplementary table 5 [file 41598_2020_67588_MOESM5_ESM.xlsx]

## Sheet: Suppl. Table 5
	Suppl. Table 5. Regulated GO terms for genes significantly upregulated in AS-brighttdT compared to WT-brighttdT
	GOBPID	P-value	Odds Ratio	Term
	GO:0030029	0.001	1.886	actin filament-based process
	GO:0000915	0.001	36.504	actomyosin contractile ring assembly
	GO:0044837	0.001	36.504	actomyosin contractile ring organization
	GO:0002250	0	2.646	adaptive immune response
	GO:0002460	0	3.038	adaptive immune response based on somatic recombination of immune receptors built from immunoglobulin superfamily domains
	GO:0048856	0	1.44	anatomical structure development
	GO:0009653	0.001	1.474	anatomical structure morphogenesis
	GO:0000912	0.001	36.504	assembly of actomyosin apparatus involved in cytokinesis
	GO:0022610	0	2.321	biological adhesion
	GO:0001775	0.001	1.801	cell activation
	GO:0007155	0	2.354	cell adhesion
	GO:0007154	0	1.511	cell communication
	GO:0016477	0	1.853	cell migration
	GO:0048870	0	1.816	cell motility
	GO:0098609	0	2.285	cell-cell adhesion
	GO:0045123	0.001	5.356	cellular extravasation
	GO:0070887	0	1.636	cellular response to chemical stimulus
	GO:0071345	0	2.062	cellular response to cytokine stimulus
	GO:0035458	0	7.275	cellular response to interferon-beta
	GO:0071310	0	1.612	cellular response to organic substance
	GO:0051716	0	1.466	cellular response to stimulus
	GO:0030866	0.001	5.715	cortical actin cytoskeleton organization
	GO:0030865	0	5.452	cortical cytoskeleton organization
	GO:0006952	0	2.43	defense response
	GO:0098542	0.001	2.28	defense response to other organism
	GO:0048699	0.001	1.627	generation of neurons
	GO:0002252	0	2.575	immune effector process
	GO:0006955	0	2.225	immune response
	GO:0002376	0	1.887	immune system process
	GO:0006954	0	2.502	inflammatory response
	GO:0007159	0	2.733	leukocyte cell-cell adhesion
	GO:0030595	0	3.087	leukocyte chemotaxis
	GO:0002443	0	2.682	leukocyte mediated immunity
	GO:0050900	0	3.238	leukocyte migration
	GO:0051674	0	1.816	localization of cell
	GO:0040011	0	1.748	locomotion
	GO:0006928	0	1.673	movement of cell or subcellular component
	GO:0007275	0	1.548	multicellular organism development
	GO:0032501	0	1.495	multicellular organismal process
	GO:0097529	0	3.202	myeloid leukocyte migration
	GO:0050866	0	3.227	negative regulation of cell activation
	GO:0007162	0	2.605	negative regulation of cell adhesion
	GO:0045744	0.001	5.356	negative regulation of G protein-coupled receptor signaling pathway
	GO:0002683	0	2.311	negative regulation of immune system process
	GO:0002695	0	3.461	negative regulation of leukocyte activation
	GO:0050868	0.001	3.781	negative regulation of T cell activation
	GO:0051051	0	2.154	negative regulation of transport
	GO:0007399	0	1.676	nervous system development
	GO:0022008	0.001	1.591	neurogenesis
	GO:0050867	0.001	2.441	positive regulation of cell activation
	GO:0045785	0.001	2.244	positive regulation of cell adhesion
	GO:0001819	0.001	2.262	positive regulation of cytokine production
	GO:0051094	0.001	1.627	positive regulation of developmental process
	GO:0050778	0.001	2.059	positive regulation of immune response
	GO:0002684	0	2.132	positive regulation of immune system process
	GO:1903039	0	3.087	positive regulation of leukocyte cell-cell adhesion
	GO:0051240	0	1.755	positive regulation of multicellular organismal process
	GO:0048584	0	1.704	positive regulation of response to stimulus
	GO:0009967	0	1.677	positive regulation of signal transduction
	GO:0002819	0	3.285	regulation of adaptive immune response
	GO:0030155	0	2.214	regulation of cell adhesion
	GO:0010646	0	1.535	regulation of cell communication
	GO:0030334	0	1.91	regulation of cell migration
	GO:2000145	0	1.906	regulation of cell motility
	GO:0022407	0	2.429	regulation of cell-cell adhesion
	GO:0051270	0	1.861	regulation of cellular component movement
	GO:0008277	0	4.169	regulation of G protein-coupled receptor signaling pathway
	GO:0050776	0	2.169	regulation of immune response
	GO:0002682	0	1.902	regulation of immune system process
	GO:1903037	0	2.739	regulation of leukocyte cell-cell adhesion
	GO:0040012	0	1.838	regulation of locomotion
	GO:2000026	0	1.596	regulation of multicellular organismal development
	GO:0051239	0	1.594	regulation of multicellular organismal process
	GO:0048583	0	1.56	regulation of response to stimulus
	GO:0009966	0	1.544	regulation of signal transduction
	GO:0023051	0	1.501	regulation of signaling
	GO:0009617	0.001	2.053	response to bacterium
	GO:0009607	0.001	1.837	response to biotic stimulus
	GO:0042221	0	1.692	response to chemical
	GO:0034097	0	2.253	response to cytokine
	GO:0043207	0.001	1.879	response to external biotic stimulus
	GO:0009605	0	1.645	response to external stimulus
	GO:0035456	0	5.773	response to interferon-beta
	GO:0010033	0	1.663	response to organic substance
	GO:0051707	0.001	1.879	response to other organism
	GO:0050896	0	1.529	response to stimulus
	GO:0006950	0	1.581	response to stress
	GO:0009615	0.001	2.594	response to virus
	GO:0007165	0	1.523	signal transduction
	GO:0023052	0	1.492	signaling
	GO:0048731	0	1.648	system development
