# Supplementary material for: Glomerular endothelial cell heterogeneity in Alport syndrome
Source: Sci Rep. 2020 Jul 10;10:11414. doi: 10.1038/s41598-020-67588-0 (PMC7351764; doi:10.1038/s41598-020-67588-0)
Supplement: Supplementary file 6 — Supplementary table 6 [file 41598_2020_67588_MOESM6_ESM.xlsx]

## Sheet: Suppl. Table 6
Suppl. Table 6. Regulated GO terms for genes significantly upregulated in AS-dimtdT compared to WT-dimtdT
GOBPID	P-value	Odds Ratio	Term
GO:0002253	0.001	2.2	activation of immune response
GO:0002250	0	2.357	adaptive immune response
GO:0002460	0	2.49	adaptive immune response based on somatic recombination of immune receptors built from immunoglobulin superfamily domains
GO:0002495	0.001	9.469	antigen processing and presentation of peptide antigen via MHC class II
GO:0002504	0.001	8.792	antigen processing and presentation of peptide or polysaccharide antigen via MHC class II
GO:0001775	0	2.15	cell activation
GO:0032602	0	4.795	chemokine production
GO:0090195	0	19.666	chemokine secretion
GO:0001816	0	1.996	cytokine production
GO:0006952	0	2.424	defense response
GO:0042742	0	3.671	defense response to bacterium
GO:0098542	0	2.891	defense response to other organism
GO:0051607	0.001	2.635	defense response to virus
GO:0007249	0	2.914	I-kappaB kinase/NF-kappaB signaling
GO:0002252	0	2.338	immune effector process
GO:0006955	0	2.453	immune response
GO:0002376	0	2.048	immune system process
GO:0006954	0	2.961	inflammatory response
GO:0045087	0	2.59	innate immune response
GO:0045321	0	1.985	leukocyte activation
GO:0007159	0.001	2.326	leukocyte cell-cell adhesion
GO:0002443	0.001	2.23	leukocyte mediated immunity
GO:0046649	0	1.932	lymphocyte activation
GO:0050728	0.001	3.274	negative regulation of inflammatory response
GO:0006909	0.001	2.787	phagocytosis
GO:0050867	0	2.606	positive regulation of cell activation
GO:0032722	0	6.9	positive regulation of chemokine production
GO:0001819	0	2.31	positive regulation of cytokine production
GO:0050778	0.001	1.985	positive regulation of immune response
GO:0002684	0	1.998	positive regulation of immune system process
GO:0002696	0	2.617	positive regulation of leukocyte activation
GO:0051251	0	2.703	positive regulation of lymphocyte activation
GO:0048584	0	1.557	positive regulation of response to stimulus
GO:0050865	0	2.187	regulation of cell activation
GO:0032642	0	4.971	regulation of chemokine production
GO:0001817	0	2.072	regulation of cytokine production
GO:0031347	0	2.148	regulation of defense response
GO:0050776	0	1.952	regulation of immune response
GO:0002682	0	1.91	regulation of immune system process
GO:0050727	0	2.718	regulation of inflammatory response
GO:0002694	0	2.228	regulation of leukocyte activation
GO:0051249	0	2.43	regulation of lymphocyte activation
GO:0050863	0	2.453	regulation of T cell activation
GO:0033198	0	13.314	response to ATP
GO:0009617	0	2.132	response to bacterium
GO:0009607	0	2.034	response to biotic stimulus
GO:0043207	0	2.145	response to external biotic stimulus
GO:0009605	0	1.885	response to external stimulus
GO:0007584	0	4.268	response to nutrient
GO:0046683	0.001	3.976	response to organophosphorus
GO:0051707	0	2.145	response to other organism
GO:0006950	0.001	1.428	response to stress
GO:0034162	0.001	12.288	toll-like receptor 9 signaling pathway
