# Supplementary material for: Glomerular endothelial cell heterogeneity in Alport syndrome
Source: Sci Rep. 2020 Jul 10;10:11414. doi: 10.1038/s41598-020-67588-0 (PMC7351764; doi:10.1038/s41598-020-67588-0)
Supplement: Supplementary file 7 — Supplementary table 7 [file 41598_2020_67588_MOESM7_ESM.xlsx]

## Sheet: Suppl. Table 7
Suppl. Table 7. Genes associated with inflammation are upregulated in brighttdT cells in AS compared to WT
Gene Name	Log FC	P-value
Icam1	1.076	0.026
Vcam1	1.719	0
Ccl2	2.317	0.001
Spon2	5.869	0
Sele	1.917	0
Zbp1	3.32	0
Lbp	1.959	0.002
Tyro3	2.369	0.001
Kit	2.593	0
