# Supplementary material for: Glomerular endothelial cell heterogeneity in Alport syndrome
Source: Sci Rep. 2020 Jul 10;10:11414. doi: 10.1038/s41598-020-67588-0 (PMC7351764; doi:10.1038/s41598-020-67588-0)
Supplement: Supplementary file 8 — Supplementary table 8 [file 41598_2020_67588_MOESM8_ESM.xlsx]

## Sheet: Suppl. Table 8
Suppl. Table 8. List of primary antibodies used for western blot, immunofluorescence and flow cytometric studies
Primary antibodies	Applications	Concentration	Supplier	Catalog number
APELIN	WB, IHC	1.5mg/ml; 2.5mg/ml	Novus Biologicals	NBP2-31176
APLNR/APJ	IHC	2.0mg/ml	Millipore Sigma	ABD43
CAV1	WB, IHC	1.0mg/ml; 1.5mg/ml	Cellsignal	3238S
CDH5	WB, IHC	1.0mg/ml; 1.0mg/ml	Abcam	AB33168
EHD3	WB, FlowCyt	2.0mg/ml; 1.0mg/ml	Thermo Fisher Scientific	PA5-25963
CD31	IHC	1.0mg/ml	Abcam	AB124432
CD31	MACS	2ml/ml	Miltenyi Biotec	130-091-935
CD31	FlowCyt	1.0mg/ml	Abcam	AB32457
ICAM1	WB	0.5mg/ml	Thermo Fisher Scientific	MA5407
NPHS1	IHC	2.5mg/ml	Santa Cruz Biotechnology	SC-19000
PGC1a	WB	2.0mg/ml	Genetex	GTX31910
RFP	IHC	0.5mg/ml	Rockland Immunochemicals	600-401-379
SVEP1	IHC	0.9mg/ml	R&D systems	MAB9774-100
TEK	WB	1.0mg/ml	Abcam	AB24859
VCAM1	WB	2.5mg/ml	Abcam	AB134047
WT-1	FlowCyt	1.0mg/ml	Abcam	AB89901
WB - western blot; IHC - immunohistochemistry; MACS - magnetic automated cell sorting; FlowCyt - flow cytometry
