# Supplementary material for: Glomerular endothelial cell heterogeneity in Alport syndrome
Source: Sci Rep. 2020 Jul 10;10:11414. doi: 10.1038/s41598-020-67588-0 (PMC7351764; doi:10.1038/s41598-020-67588-0)
Supplement: Supplementary file 9 — Supplementary table 9 [file 41598_2020_67588_MOESM9_ESM.xlsx]

## Sheet: Suppl. Table 9
	Suppl. Table 9. Real-Time qPCR primers
	Gene	Forward Primer	Reverse Primer
		Human Specific Primers
	APELIN	5'-TGCTGCTCTGGCTCTCCTT-3'	5'-CCGTCTTCCAGCCCATTCC-3'
	APJ	5'-ACTTCCGCAAGGAACGCATCGA-3'	5'-ACAGCGTCTTCACCAGGTGGTA-3'
	APOM	5'-ACTTCCTGCCTGGACTCCAAAG-3'	5'-CAACTCAGCTCCCATTGTACCC-3'
	ITGB6	5'-TCTCCTGCGTGAGACACAAAGG-3'	5'-GAGCACTCCATCTTCAGAGACG-3'
	MMP12	5'-GATGCTGTCACTACCGTGGGAA-3'	5'-CAATGCCAGATGGCAAGGTTGG-3'
	SVEP1	5'-GTGGACACAACCACTTCCTCAC-3'	5'-GGTTACTGTGCTGCCAGCATAG-3'
		Mouse Specific Primers
	TEK	5'-GAACTGAGGACGCTTCCACATTC-3'	5'-TCAGAAACGCCAACAGCACGGT-3'
	CD133	5'-CTGCGATAGCATCAGACCAAGC-3'	5'-CTTTTGACGAGGCTCTCCAGATC-3'
